# Supplementary material for: Targeted Disruption of Scytalone Dehydratase Gene Using Agrobacterium tumefaciens-Mediated Transformation Leads to Altered Melanin Production in Ascochyta lentis
Source: J Fungi (Basel). 2020 Nov 26;6(4):314. doi: 10.3390/jof6040314 (PMC7712762; doi:10.3390/jof6040314)
Supplement: Supplementary file 1 [file jof-06-00314-s001.zip]

Archive with 9 entries (9 files):
- Figure S1.pdf
- Figure S2.pdf
- Figure S3.pdf
- Figure S4.pdf
- Figure S5.pdf
- Figure S6.pdf
- Figure S7.pdf
- Table S1.docx
- Table S2.docx
